# Supplementary material for: Bis(methyl­sulfon­yl)methane
Source: Acta Crystallogr Sect E Struct Rep Online. 2014 Jul 23;70(Pt 8):o877. doi: 10.1107/S1600536814016201 (PMC4158514; doi:10.1107/S1600536814016201)
Supplement: Supplementary file 2 [file e-70-0o877-Isup2.hkl]

# 
# h,k,l, Fc-squared, Fo-squared, sigma(Fo-squared) and status flag 
# 
data_I
_shelx_title ' kuhnm194 stoe -100C 7.8.2008' 
_shelx_refln_list_code          4 
_shelx_F_calc_maximum      131.16 
_exptl_crystal_F_000       360.00 
_reflns_d_resolution_high  0.8011 
 
loop_ 
 _symmetry_equiv_pos_as_xyz 
 'x, y, z' 
 '-x+1/2, y+1/2, -z+1/2' 
 '-x, -y, -z' 
 'x-1/2, -y-1/2, z-1/2' 
 
_cell_length_a    11.0496 
_cell_length_b     5.7928 
_cell_length_c    11.0496 
_cell_angle_alpha  90.000 
_cell_angle_beta   96.775 
_cell_angle_gamma  90.000 
 
_shelx_F_squared_multiplier     1.000 
 
loop_ 
 _refln_index_h 
 _refln_index_k 
 _refln_index_l 
 _refln_F_squared_calc 
 _refln_F_squared_meas 
 _refln_F_squared_sigma 
 _refln_observed_status 
   2   0   0      201.92      183.44      8.55 o 
   4   0   0    16201.36    17824.92   1945.73 o 
   6   0   0      581.75      639.18     23.64 o 
   8   0   0       88.29       70.91      3.25 o 
  10   0   0        0.12       -3.92      7.41 o 
  12   0   0      267.95      296.50     25.29 o 
   1   1   0    14859.38    13573.83    291.67 o 
   2   1   0       12.16       37.53      3.44 o 
   3   1   0     2931.81     2998.11     76.55 o 
   4   1   0      244.23      257.86      5.36 o 
   5   1   0     3618.64     4106.02     99.69 o 
   6   1   0      236.33      252.90      8.56 o 
   7   1   0      113.91      127.25      2.08 o 
   8   1   0        0.38        2.97      2.41 o 
   9   1   0      962.15      908.56     15.89 o 
  10   1   0      215.38      209.75      6.25 o 
  11   1   0      146.55      140.44      2.57 o 
  12   1   0        1.86        1.57      2.75 o 
  13   1   0      525.89      562.45      6.75 o 
   0   2   0     6996.61     6410.32    196.82 o 
   1   2   0      449.12      487.35     10.27 o 
   2   2   0      198.12      207.71      5.92 o 
   3   2   0     1781.64     1852.06     48.36 o 
   4   2   0       78.32       71.59      2.78 o 
   5   2   0      221.77      234.18      3.51 o 
   6   2   0       20.95       21.86      2.27 o 
   7   2   0      440.11      424.40     10.83 o 
   8   2   0     1647.23     1581.95     44.80 o 
   9   2   0      119.42      112.09      4.44 o 
  10   2   0      212.87      199.56     18.26 o 
  11   2   0       56.18       50.38      5.36 o 
  12   2   0      705.10      710.47     44.30 o 
  13   2   0       19.70       18.79      3.28 o 
   1   3   0     1858.22     1752.93     36.19 o 
   2   3   0      572.43      571.03     10.68 o 
   3   3   0       89.07       81.19      3.00 o 
   4   3   0        3.74        6.30      3.58 o 
   5   3   0      102.81       99.16      4.70 o 
   6   3   0       46.75       41.99      4.14 o 
   7   3   0      142.64      149.46      7.49 o 
   8   3   0      154.32      149.72      4.39 o 
   9   3   0     1813.72     1766.56     64.53 o 
  10   3   0      208.64      195.80      4.06 o 
  11   3   0      268.09      282.12      7.28 o 
  12   3   0        7.50        5.91      3.79 o 
   0   4   0     3946.62     3828.76     70.20 o 
   1   4   0      384.15      374.54      7.25 o 
   2   4   0        2.10        2.46      2.24 o 
   3   4   0        1.90        3.36      2.52 o 
   4   4   0      403.84      380.47     12.60 o 
   5   4   0        0.16       -0.13      4.13 o 
   6   4   0        3.10        8.75      4.10 o 
   7   4   0        8.96       12.05      2.31 o 
   8   4   0      555.21      555.84     12.58 o 
   9   4   0      109.11      103.05      4.74 o 
  10   4   0      113.22      125.39      3.24 o 
  11   4   0        7.27       10.99      4.14 o 
   1   5   0      637.10      632.68     14.49 o 
   2   5   0       77.68       72.29      2.64 o 
   3   5   0      286.75      276.81      4.65 o 
   4   5   0        4.88        5.72      3.82 o 
   5   5   0        0.60        1.86      3.09 o 
   6   5   0       95.08      103.21      3.36 o 
   7   5   0        1.18        3.35      3.05 o 
   8   5   0        9.16       11.56      3.36 o 
   9   5   0      608.26      609.51     11.89 o 
   0   6   0      552.42      569.34     15.32 o 
   1   6   0       98.80       94.79      2.39 o 
   2   6   0        0.00        2.82      2.45 o 
   3   6   0       26.55       29.62      2.39 o 
   4   6   0       19.91       29.30      6.70 o 
   5   6   0       21.96       30.76      3.10 o 
   6   6   0       25.91       26.67      3.92 o 
   7   6   0       30.33       34.44      4.09 o 
   1   7   0      126.54      129.02      2.86 o 
   2   7   0       17.27       21.07      3.73 o 
   3   7   0       43.01       44.46      2.98 o 
 -13   0   1      277.18      256.55      4.83 o 
 -11   0   1      137.76      151.69      5.41 o 
  -9   0   1      566.12      643.12     30.02 o 
  -7   0   1      490.44      539.16     26.94 o 
  -5   0   1     3488.96     3445.81    170.02 o 
  -3   0   1      579.95      646.68     32.43 o 
   3   0   1    10962.41    11298.58    481.32 o 
   5   0   1     1140.86     1173.46     55.55 o 
   7   0   1     5020.96     5295.31    177.58 o 
   9   0   1        9.25       18.03      3.45 o 
  11   0   1        0.21        3.79      7.86 o 
  13   0   1      101.74       99.05      4.51 o 
 -13   1   1        2.65        4.95      2.51 o 
 -12   1   1       60.13       56.80      2.70 o 
 -11   1   1        9.68       12.97      2.42 o 
 -10   1   1        0.22       -0.33      2.16 o 
  -9   1   1        1.65        4.04      2.26 o 
  -8   1   1     1216.24     1260.11     34.00 o 
  -7   1   1       47.52       55.87      2.11 o 
  -6   1   1     2773.43     2796.94    103.99 o 
  -5   1   1       91.39       99.78      3.24 o 
  -4   1   1     1581.59     1502.94     44.66 o 
  -3   1   1       26.74       30.56      2.75 o 
  -2   1   1      792.45      735.21     13.72 o 
  -1   1   1       61.82       52.83      5.28 o 
   0   1   1      315.36      321.91      6.76 o 
   1   1   1       65.25       55.38      4.11 o 
   2   1   1     3088.08     3320.70     85.18 o 
   3   1   1        2.86        3.30      2.46 o 
   4   1   1     1153.69     1074.33     69.02 o 
   5   1   1       11.64       16.65      1.99 o 
   6   1   1      514.14      513.04     10.59 o 
   7   1   1       62.74       70.93      2.57 o 
   8   1   1     1095.04     1174.62     27.24 o 
   9   1   1        0.43       -2.49      2.49 o 
  10   1   1      204.68      195.31      4.12 o 
  11   1   1       26.46       28.13      3.47 o 
  12   1   1      143.50      135.10      3.82 o 
  13   1   1        7.75       12.55      3.94 o 
 -13   2   1      117.08      107.65      3.57 o 
 -12   2   1        4.88        4.78      2.94 o 
 -11   2   1       43.83       43.40      3.06 o 
 -10   2   1        4.37        8.41      2.49 o 
  -9   2   1      500.50      515.77     16.86 o 
  -8   2   1        0.04        3.44      1.94 o 
  -7   2   1       39.80       46.16      3.04 o 
  -6   2   1      164.04      163.48      4.10 o 
  -5   2   1     2449.99     2365.52     69.05 o 
  -4   2   1      120.20      122.06      3.96 o 
  -3   2   1     1516.78     1604.44     31.90 o 
  -2   2   1      128.10      134.03      2.97 o 
  -1   2   1     2063.49     2157.92     40.13 o 
   0   2   1     3069.20     3154.97     53.98 o 
   1   2   1       31.99       42.32      3.50 o 
   2   2   1       57.87       66.07      2.59 o 
   3   2   1     2285.85     2244.25     35.29 o 
   4   2   1      640.35      649.03     14.57 o 
   5   2   1       20.99       19.14      2.45 o 
   6   2   1       13.00       15.41      3.24 o 
   7   2   1     1716.12     1742.99     41.53 o 
   8   2   1        0.57       -0.66      2.15 o 
   9   2   1      243.35      226.46      4.38 o 
  10   2   1       59.98       57.63      3.85 o 
  11   2   1       34.83       30.99      3.15 o 
  12   2   1        3.62        2.63      2.51 o 
  13   2   1      512.50      470.25     24.99 o 
 -12   3   1       27.83       31.38      3.02 o 
 -11   3   1        5.26        7.84      2.97 o 
 -10   3   1       38.96       50.98      4.21 o 
  -9   3   1        2.91        4.72      2.51 o 
  -8   3   1      881.85      903.42     22.46 o 
  -7   3   1       77.88       77.21      4.66 o 
  -6   3   1     1810.05     1753.77     76.56 o 
  -5   3   1      865.32      888.79     27.91 o 
  -4   3   1     1706.21     1728.46     33.32 o 
  -3   3   1      128.28      135.57      2.36 o 
  -2   3   1      162.72      151.66      2.52 o 
  -1   3   1     1852.55     1920.32     39.12 o 
   0   3   1        2.46        2.72      2.27 o 
   1   3   1      124.23      126.30      3.14 o 
   2   3   1     1365.04     1376.10     23.34 o 
   3   3   1      275.06      291.59      7.13 o 
   4   3   1     1518.63     1460.05     36.11 o 
   5   3   1      336.91      342.14     10.71 o 
   6   3   1      120.24      117.14      2.60 o 
   7   3   1       59.94       61.04      2.45 o 
   8   3   1      876.63      839.74     21.31 o 
   9   3   1        0.31        2.55      4.28 o 
  10   3   1        4.97        2.32      2.74 o 
  11   3   1        8.05        7.47      3.58 o 
  12   3   1      144.18      148.31      3.46 o 
 -11   4   1       51.53       50.95      5.23 o 
 -10   4   1        0.52        6.97      3.24 o 
  -9   4   1      319.35      313.71      6.97 o 
  -8   4   1      111.29      107.52      5.54 o 
  -7   4   1      203.18      184.98      4.91 o 
  -6   4   1       25.12       25.05      2.50 o 
  -5   4   1     1339.12     1303.06     35.00 o 
  -4   4   1      240.92      230.67      4.81 o 
  -3   4   1       94.21       86.23      4.62 o 
  -2   4   1        7.84        5.85      2.04 o 
  -1   4   1      113.66      122.48      2.44 o 
   0   4   1      933.83      958.90     17.73 o 
   1   4   1      977.96      927.50     15.19 o 
   2   4   1      180.00      169.39      4.23 o 
   3   4   1     1521.68     1483.45     24.09 o 
   4   4   1       85.87       89.73      3.27 o 
   5   4   1     1249.06     1208.26     24.63 o 
   6   4   1      127.96      122.37      3.32 o 
   7   4   1      987.70      973.35     20.78 o 
   8   4   1       44.66       39.25      3.13 o 
   9   4   1      228.27      225.67      7.50 o 
  10   4   1        0.00        5.20      3.38 o 
  11   4   1       37.56       43.82      3.75 o 
  -9   5   1       46.10       53.55      3.15 o 
  -8   5   1       89.52       90.56      5.20 o 
  -7   5   1       83.57       80.53      4.06 o 
  -6   5   1     1050.13     1005.45     52.16 o 
  -5   5   1      133.84      125.80      5.52 o 
  -4   5   1       86.70       88.43      3.48 o 
  -3   5   1       38.01       37.41      2.36 o 
  -2   5   1      622.05      615.68     13.75 o 
  -1   5   1      375.24      409.59      8.57 o 
   0   5   1      468.32      449.45     11.09 o 
   1   5   1        2.82        9.70      2.29 o 
   2   5   1       17.44       18.99      2.36 o 
   3   5   1        4.89        3.19      2.47 o 
   4   5   1     1686.30     1647.91     43.66 o 
   5   5   1       18.52       24.42      4.38 o 
   6   5   1       11.62       10.13      3.25 o 
   7   5   1        0.06       -0.25      4.03 o 
   8   5   1      563.05      574.45      9.53 o 
   9   5   1       52.11       60.01      5.37 o 
  -7   6   1        1.29        6.60      2.97 o 
  -6   6   1        4.06        8.71      4.09 o 
  -5   6   1     1050.32     1082.83     26.59 o 
  -4   6   1        8.33        9.14      3.02 o 
  -3   6   1        5.96       11.70      2.45 o 
  -2   6   1       17.13       16.03      2.53 o 
  -1   6   1       69.05       77.58      2.38 o 
   0   6   1      230.69      246.55      3.39 o 
   1   6   1       22.76       18.00      2.31 o 
   2   6   1        3.76        5.32      2.51 o 
   3   6   1      537.16      535.15     11.51 o 
   4   6   1        0.43       -0.09      2.89 o 
   5   6   1      209.70      202.36      9.91 o 
   6   6   1        5.05        8.70      2.78 o 
   7   6   1      330.58      333.82     11.46 o 
  -3   7   1       55.73       65.61      4.51 o 
  -2   7   1       14.91       17.86      3.01 o 
  -1   7   1       13.02       18.11      2.68 o 
   0   7   1        6.78       13.74      3.00 o 
   1   7   1        0.04        4.05      2.64 o 
   2   7   1       84.99       91.57      3.30 o 
   3   7   1       17.67       17.61      3.21 o 
 -12   0   2       30.82       31.89      5.76 o 
 -10   0   2     1120.95     1043.17     39.21 o 
  -8   0   2       63.92       48.30      3.66 o 
  -6   0   2     2378.82     2636.54    135.13 o 
  -4   0   2      229.43      262.09     10.28 o 
  -2   0   2    17202.07    19715.02   4741.02 o 
   0   0   2     5137.21     5173.67     95.41 o 
   2   0   2     9713.60    10245.11    132.55 o 
   4   0   2      962.62     1046.85     26.91 o 
   6   0   2       38.31       53.89      7.13 o 
   8   0   2     1986.08     1924.26     62.86 o 
  10   0   2      661.70      686.02     41.11 o 
  12   0   2      698.19      726.28     11.34 o 
 -13   1   2      248.89      260.04      8.45 o 
 -12   1   2        9.28       13.73      3.42 o 
 -11   1   2      357.88      368.02     10.44 o 
 -10   1   2       58.49       58.88      2.90 o 
  -9   1   2      862.03      806.38     24.84 o 
  -8   1   2       23.78       20.44      2.05 o 
  -7   1   2      208.49      186.39      4.60 o 
  -6   1   2        0.01        1.78      2.00 o 
  -5   1   2     1363.63     1473.29     45.02 o 
  -4   1   2        1.50        3.25      2.54 o 
  -3   1   2       91.24       85.59      2.82 o 
  -2   1   2       31.66       36.28      3.61 o 
  -1   1   2    15238.25    15663.55   1451.91 o 
   0   1   2       55.99       42.63      3.36 o 
   1   1   2     1028.73     1109.27     13.95 o 
   2   1   2       11.15       10.23      2.44 o 
   3   1   2      405.72      380.82     24.21 o 
   4   1   2      424.10      474.49     14.58 o 
   5   1   2      183.94      201.95      5.82 o 
   6   1   2        0.02        1.28      2.11 o 
   7   1   2     1011.12     1007.23     19.79 o 
   8   1   2      171.68      180.63      6.09 o 
   9   1   2       14.13        9.48      2.21 o 
  10   1   2       15.55       19.12      2.59 o 
  11   1   2      896.35      933.88     12.28 o 
  12   1   2       20.14       22.47      3.95 o 
  13   1   2      170.72      182.08      3.09 o 
 -13   2   2        1.97       -0.07      3.14 o 
 -12   2   2       95.81       94.39      2.73 o 
 -11   2   2        3.48        8.84      3.64 o 
 -10   2   2     1670.55     1600.96     44.39 o 
  -9   2   2       26.67       26.52      2.10 o 
  -8   2   2      357.75      353.30      6.59 o 
  -7   2   2      139.49      139.68      4.36 o 
  -6   2   2        0.15        2.17      2.41 o 
  -5   2   2      117.09       96.35      4.38 o 
  -4   2   2      831.81      832.04     16.78 o 
  -3   2   2       87.79       92.13      2.53 o 
  -2   2   2      322.47      257.68     20.78 o 
  -1   2   2      982.01     1019.88     20.19 o 
   0   2   2     5492.76     5527.51     86.82 o 
   1   2   2      389.65      402.16     25.74 o 
   2   2   2        5.84        2.04      2.45 o 
   3   2   2      101.94      114.71      3.05 o 
   4   2   2      539.65      545.05     10.44 o 
   5   2   2      161.75      166.71      3.92 o 
   6   2   2      566.65      546.74      7.08 o 
   7   2   2       40.88       45.13      2.27 o 
   8   2   2     1256.19     1206.54     20.10 o 
   9   2   2      201.91      198.89      5.66 o 
  10   2   2     1239.96     1202.29     49.03 o 
  11   2   2        0.93        5.26      2.57 o 
  12   2   2      431.93      441.02     19.41 o 
 -12   3   2       54.91       60.88      3.16 o 
 -11   3   2      542.34      544.24      9.13 o 
 -10   3   2        0.43        3.21      2.38 o 
  -9   3   2      721.16      692.07     20.26 o 
  -8   3   2        2.66        7.93      2.71 o 
  -7   3   2      282.05      288.44      7.19 o 
  -6   3   2      317.60      317.55      9.31 o 
  -5   3   2      430.40      417.35     21.22 o 
  -4   3   2       23.52       28.52      2.10 o 
  -3   3   2        2.72       -1.08      2.47 o 
  -2   3   2      410.72      424.95      9.79 o 
  -1   3   2     5831.57     5717.88    109.40 o 
   0   3   2       97.92       91.92      3.32 o 
   1   3   2        1.97        6.52      2.44 o 
   2   3   2      260.10      255.18      4.25 o 
   3   3   2      274.35      239.08      2.86 o 
   4   3   2       57.66       58.82      2.68 o 
   5   3   2      528.30      526.54     10.84 o 
   6   3   2      163.34      157.40      4.48 o 
   7   3   2     1253.55     1226.70     36.28 o 
   8   3   2        5.75        6.97      2.97 o 
   9   3   2       33.72       39.32      2.54 o 
  10   3   2       52.06       56.67      6.82 o 
  11   3   2     1231.74     1230.23     26.07 o 
  12   3   2        0.16        4.27      3.73 o 
 -11   4   2        3.73       12.48      4.36 o 
 -10   4   2      645.01      624.76     33.09 o 
  -9   4   2       16.08       16.01      3.10 o 
  -8   4   2        4.80        4.17      2.56 o 
  -7   4   2      180.22      186.44      3.60 o 
  -6   4   2      150.31      133.79      4.82 o 
  -5   4   2      196.64      187.53      3.23 o 
  -4   4   2        8.99       12.73      2.32 o 
  -3   4   2      112.78      116.71      2.45 o 
  -2   4   2     1980.14     1885.95     34.98 o 
  -1   4   2       35.69       30.40      2.16 o 
   0   4   2      488.82      489.02      7.68 o 
   1   4   2      196.37      181.65     11.86 o 
   2   4   2     1079.22      998.11     25.91 o 
   3   4   2      109.24      114.17      2.41 o 
   4   4   2       26.57       26.87      2.25 o 
   5   4   2       13.16       14.78      2.64 o 
   6   4   2       35.83       39.04      4.83 o 
   7   4   2      192.19      189.57      6.79 o 
   8   4   2      778.26      753.89     20.95 o 
   9   4   2      156.28      146.27      5.05 o 
  10   4   2      387.14      361.73     10.21 o 
  11   4   2        0.11        2.75      3.31 o 
  -9   5   2      147.90      158.79      5.42 o 
  -8   5   2        0.06        2.33      4.26 o 
  -7   5   2       13.44       16.57      2.83 o 
  -6   5   2       47.97       52.25      3.74 o 
  -5   5   2      178.18      159.60      4.35 o 
  -4   5   2       34.24       30.62      2.29 o 
  -3   5   2      253.58      239.53      4.56 o 
  -2   5   2       41.49       43.37      2.40 o 
  -1   5   2     1391.30     1387.40     20.78 o 
   0   5   2      235.53      216.77      5.55 o 
   1   5   2      425.20      404.02      5.84 o 
   2   5   2      227.04      233.82      5.23 o 
   3   5   2      173.66      166.54      4.90 o 
   4   5   2       13.02       22.49      3.10 o 
   5   5   2       98.75      101.36      3.54 o 
   6   5   2       92.26       99.66      3.03 o 
   7   5   2      360.45      388.60     11.06 o 
   8   5   2        4.13       10.71      5.33 o 
   9   5   2       86.35       90.63      5.32 o 
  -7   6   2       60.97       62.43      3.05 o 
  -6   6   2        0.15        6.09      3.02 o 
  -5   6   2       32.11       43.78      5.56 o 
  -4   6   2       37.18       43.80      2.59 o 
  -3   6   2        0.60        0.96      2.58 o 
  -2   6   2      717.40      727.64     12.17 o 
  -1   6   2       36.00       42.63      2.42 o 
   0   6   2      177.51      191.40      2.97 o 
   1   6   2        0.77        3.86      2.31 o 
   2   6   2      372.69      376.79      4.35 o 
   3   6   2       34.11       38.33      3.27 o 
   4   6   2        5.75       12.46      5.37 o 
   5   6   2       10.12       10.31      2.75 o 
   6   6   2       44.79       54.25      5.69 o 
   7   6   2      122.53      125.33      4.56 o 
  -3   7   2       49.71       47.71      3.12 o 
  -2   7   2      130.70      132.88      2.95 o 
  -1   7   2      416.07      440.29      5.96 o 
   0   7   2       45.80       46.29      2.84 o 
   1   7   2       29.80       30.49      2.69 o 
   2   7   2        7.69        6.73      3.44 o 
 -13   0   3      218.78      210.16     11.05 o 
 -11   0   3      195.29      222.99      4.08 o 
  -9   0   3        3.44        3.25      2.75 o 
  -7   0   3     5990.51     6111.01    215.73 o 
  -5   0   3        0.16        7.59      6.28 o 
  -3   0   3      383.71      383.14      5.80 o 
  -1   0   3       18.29       38.18      4.70 o 
   1   0   3     7904.33     8078.46    120.35 o 
   3   0   3     3608.30     3727.72     23.94 o 
   5   0   3     2172.56     2318.59     14.73 o 
   7   0   3     4124.21     4142.18    156.14 o 
   9   0   3      345.68      358.40     13.42 o 
  11   0   3        1.19       -4.58      5.36 o 
  13   0   3       16.55       10.55      3.53 o 
 -13   1   3        0.13        2.50      2.59 o 
 -12   1   3      206.59      210.79      4.35 o 
 -11   1   3       50.73       54.13      3.08 o 
 -10   1   3      178.11      196.28      3.67 o 
  -9   1   3        0.00        1.27      2.03 o 
  -8   1   3     1005.77     1014.57     30.83 o 
  -7   1   3      397.22      367.98     12.34 o 
  -6   1   3     3129.05     3010.73     86.73 o 
  -5   1   3       20.48       28.11      3.17 o 
  -4   1   3      443.18      466.01     10.78 o 
  -3   1   3     1940.60     2096.48    132.03 o 
  -2   1   3     2110.51     2305.47     31.76 o 
  -1   1   3      447.62      456.65     14.29 o 
   0   1   3     1052.05     1177.42     21.54 o 
   1   1   3      574.15      617.62      6.41 o 
   2   1   3     6750.60     6937.68     64.02 o 
   3   1   3      850.84      902.80      6.63 o 
   4   1   3       13.97       15.00      2.17 o 
   5   1   3       23.82       23.25      2.15 o 
   6   1   3     3370.23     3458.40     59.13 o 
   7   1   3      165.71      165.64      3.35 o 
   8   1   3        4.55        4.86      2.25 o 
   9   1   3        2.94        5.06      2.14 o 
  10   1   3       14.16       16.13      3.11 o 
  11   1   3        1.09        4.81      2.60 o 
  12   1   3        3.18        0.80      2.60 o 
 -13   2   3        6.16        4.05      3.88 o 
 -12   2   3       19.74       28.62      3.10 o 
 -11   2   3      234.49      256.25      8.87 o 
 -10   2   3      154.35      141.97      3.35 o 
  -9   2   3      254.51      262.58      4.92 o 
  -8   2   3      156.16      167.86      4.59 o 
  -7   2   3     5009.24     4923.28    116.10 o 
  -6   2   3       27.65       21.61      2.46 o 
  -5   2   3      234.76      226.74      5.82 o 
  -4   2   3       24.85       34.12      3.28 o 
  -3   2   3     2178.60     2264.60     84.75 o 
  -2   2   3      167.12      183.16      3.94 o 
  -1   2   3        5.93       12.22      2.78 o 
   0   2   3       51.71       62.51      3.20 o 
   1   2   3      144.00      124.14      4.75 o 
   2   2   3      271.77      301.88     17.77 o 
   3   2   3      646.11      625.59     38.35 o 
   4   2   3       68.40       54.86      2.17 o 
   5   2   3      148.55      140.35      2.39 o 
   6   2   3       45.50       46.10      2.08 o 
   7   2   3      918.92      897.92     17.05 o 
   8   2   3       35.89       36.28      3.44 o 
   9   2   3       14.65       22.22      3.37 o 
  10   2   3       60.89       59.17      5.76 o 
  11   2   3      260.64      251.11     18.80 o 
  12   2   3        3.69        5.12      2.92 o 
 -12   3   3       42.76       45.09      3.21 o 
 -11   3   3        1.10        1.21      2.79 o 
 -10   3   3      455.88      462.73     10.84 o 
  -9   3   3        0.54        1.56      2.27 o 
  -8   3   3      270.28      257.32      6.97 o 
  -7   3   3       10.15        7.70      2.26 o 
  -6   3   3     3064.21     3036.95     62.99 o 
  -5   3   3        6.09        7.07      2.10 o 
  -4   3   3        0.21       -0.86      2.37 o 
  -3   3   3        5.53        3.51      2.03 o 
  -2   3   3     1081.99     1161.94     23.90 o 
  -1   3   3      239.04      264.16      3.13 o 
   0   3   3        6.89        4.20      2.06 o 
   1   3   3      170.04      167.95      2.67 o 
   2   3   3     2846.56     2682.29    205.84 o 
   3   3   3       92.09       95.76      3.32 o 
   4   3   3        9.64       11.04      2.19 o 
   5   3   3        1.45        5.91      3.49 o 
   6   3   3     2121.67     2048.12     58.30 o 
   7   3   3      142.47      140.39      3.81 o 
   8   3   3       13.31       16.70      2.56 o 
   9   3   3       36.54       43.99      2.63 o 
  10   3   3       15.85       18.96      2.77 o 
  11   3   3        3.73        4.33      2.78 o 
 -11   4   3       16.06       21.62      2.99 o 
 -10   4   3        3.28        9.08      4.62 o 
  -9   4   3      182.38      183.62      3.46 o 
  -8   4   3      169.78      161.33      3.48 o 
  -7   4   3     1032.51     1015.84     24.05 o 
  -6   4   3       85.65       74.48      2.28 o 
  -5   4   3      256.90      267.28      8.18 o 
  -4   4   3        1.95        2.07      2.04 o 
  -3   4   3       24.70       32.88      2.20 o 
  -2   4   3        0.70        4.08      2.20 o 
  -1   4   3       20.19       13.07      2.87 o 
   0   4   3       19.91       15.37      2.29 o 
   1   4   3     1434.34     1323.19     22.90 o 
   2   4   3      124.22      117.12      3.75 o 
   3   4   3     1277.11     1247.60     25.46 o 
   4   4   3       52.35       43.88      2.32 o 
   5   4   3     1057.62     1012.96     27.60 o 
   6   4   3       10.98       19.29      2.45 o 
   7   4   3     1084.52     1062.42     23.87 o 
   8   4   3      257.19      242.13      6.54 o 
   9   4   3      135.51      137.37      2.96 o 
  10   4   3       31.71       36.51      3.15 o 
  -9   5   3        0.19        4.22      3.83 o 
  -8   5   3       34.49       37.17      3.29 o 
  -7   5   3       56.50       61.91      3.48 o 
  -6   5   3      448.80      448.05      9.44 o 
  -5   5   3       22.94       20.72      2.55 o 
  -4   5   3       21.67       19.37      2.41 o 
  -3   5   3       57.28       54.39      2.53 o 
  -2   5   3        3.45        3.02      2.24 o 
  -1   5   3      110.94      120.14      3.32 o 
   0   5   3       22.45       22.67      2.55 o 
   1   5   3       30.16       27.79      3.69 o 
   2   5   3     1647.63     1606.22     30.27 o 
   3   5   3      104.98       95.38      2.95 o 
   4   5   3       27.35       35.60      2.84 o 
   5   5   3        6.67        7.64      2.71 o 
   6   5   3     1047.15     1057.20     32.19 o 
   7   5   3      234.15      241.52      3.96 o 
   8   5   3        0.77       11.11      4.07 o 
   9   5   3       21.91       24.49      3.17 o 
  -7   6   3      566.41      554.46     21.51 o 
  -6   6   3       41.59       45.42      4.98 o 
  -5   6   3      154.12      165.60      4.50 o 
  -4   6   3       33.33       41.02      4.08 o 
  -3   6   3      201.81      212.67      5.84 o 
  -2   6   3       48.89       53.83      2.72 o 
  -1   6   3        3.78        3.27      2.67 o 
   0   6   3       24.70       29.45      2.51 o 
   1   6   3      101.47      105.98      2.73 o 
   2   6   3        0.01        2.98      2.73 o 
   3   6   3      382.69      374.41     12.54 o 
   4   6   3       34.60       40.99      3.87 o 
   5   6   3      172.75      170.48      3.46 o 
   6   6   3       15.61       23.20      3.46 o 
  -2   7   3       78.48       92.27      3.68 o 
  -1   7   3      171.13      179.50      3.58 o 
   0   7   3        0.09        0.91      2.68 o 
   1   7   3       31.85       39.43      3.64 o 
 -12   0   4     1132.48     1117.57     22.77 o 
 -10   0   4     1723.30     1677.91     39.75 o 
  -8   0   4      728.21      695.41     29.92 o 
  -6   0   4      271.56      271.12     10.13 o 
  -4   0   4     1622.51     1603.62     37.31 o 
  -2   0   4        2.64        3.82      3.98 o 
   0   0   4     4631.16     4755.05     83.15 o 
   2   0   4     2300.69     2715.30     40.61 o 
   4   0   4        2.62        3.75      3.42 o 
   6   0   4     3207.67     3249.11    102.07 o 
   8   0   4        0.24        3.28      3.20 o 
  10   0   4     2943.40     2891.57    133.62 o 
  12   0   4       59.28       63.68      6.49 o 
 -13   1   4      251.48      265.22      5.61 o 
 -12   1   4        3.79       12.53      4.75 o 
 -11   1   4     1261.94     1221.89     25.52 o 
 -10   1   4       15.27       16.24      2.60 o 
  -9   1   4       57.37       56.57      2.22 o 
  -8   1   4       52.16       51.45      2.60 o 
  -7   1   4      124.16      116.47      2.57 o 
  -6   1   4        9.58        6.40      2.11 o 
  -5   1   4      323.70      339.90      8.44 o 
  -4   1   4      247.11      261.16      4.27 o 
  -3   1   4      159.04      106.76      7.68 o 
  -2   1   4      199.83      212.14      4.45 o 
  -1   1   4       21.36       19.39      2.39 o 
   0   1   4      749.84      817.38      9.24 o 
   1   1   4      821.97      755.57     11.00 o 
   2   1   4       21.96       24.28      2.51 o 
   3   1   4      641.65      713.10      5.75 o 
   4   1   4      306.13      317.38      2.94 o 
   5   1   4      714.30      707.23      8.50 o 
   6   1   4       35.67       42.69      2.51 o 
   7   1   4     1985.45     1940.74     34.95 o 
   8   1   4        8.58        9.07      2.03 o 
   9   1   4     1994.09     1994.05     29.23 o 
  10   1   4       61.59       66.45      3.37 o 
  11   1   4      466.56      471.62      9.01 o 
  12   1   4        1.42        5.36      2.77 o 
 -13   2   4       65.53       69.15      3.00 o 
 -12   2   4      697.75      744.97     15.26 o 
 -11   2   4       35.51       34.51      2.67 o 
 -10   2   4      107.90      109.67      3.13 o 
  -9   2   4       59.91       61.23      2.67 o 
  -8   2   4      736.80      734.04     21.31 o 
  -7   2   4      659.44      632.46     12.95 o 
  -6   2   4      708.17      704.29     19.48 o 
  -5   2   4      263.60      268.36     14.54 o 
  -4   2   4      306.76      275.66      4.12 o 
  -3   2   4      713.74      732.44     13.91 o 
  -2   2   4     3165.10     3113.17     58.53 o 
  -1   2   4      224.59      247.47      4.72 o 
   0   2   4      691.03      619.70     13.33 o 
   1   2   4       65.07       77.52      2.59 o 
   2   2   4       98.63       82.88      2.22 o 
   3   2   4       32.03       32.35      2.18 o 
   4   2   4      370.53      373.72     21.34 o 
   5   2   4       95.23      101.42      7.82 o 
   6   2   4      566.83      566.13     46.51 o 
   7   2   4      137.59      123.43      9.61 o 
   8   2   4       66.39       64.22      5.91 o 
   9   2   4       27.31       23.54      2.78 o 
  10   2   4      932.68      903.78     56.36 o 
  11   2   4       29.62       26.23      4.11 o 
  12   2   4        0.01        7.49      2.85 o 
 -12   3   4      138.58      143.58      4.35 o 
 -11   3   4      623.60      604.21     10.37 o 
 -10   3   4       33.37       31.95      2.60 o 
  -9   3   4       76.74       79.02      3.57 o 
  -8   3   4      480.20      464.87     10.42 o 
  -7   3   4       60.85       51.57      2.62 o 
  -6   3   4       48.74       53.20      2.28 o 
  -5   3   4        0.32        4.78      1.96 o 
  -4   3   4      263.08      262.03      6.31 o 
  -3   3   4     2457.44     2298.31     59.00 o 
  -2   3   4        1.97        7.03      2.11 o 
  -1   3   4      743.51      798.44     11.98 o 
   0   3   4      394.58      397.68      8.72 o 
   1   3   4     2561.82     2438.61     35.71 o 
   2   3   4      373.66      367.20     20.81 o 
   3   3   4      255.38      254.20      3.62 o 
   4   3   4       31.65       32.26      2.15 o 
   5   3   4      135.21      134.41      2.89 o 
   6   3   4      322.45      299.55      5.88 o 
   7   3   4      131.03      134.98      3.84 o 
   8   3   4        1.75        1.60      2.34 o 
   9   3   4     1307.08     1282.96     26.73 o 
  10   3   4        0.09        5.17      2.56 o 
  11   3   4       79.53       90.31      4.25 o 
 -11   4   4        2.93        2.03      2.64 o 
 -10   4   4      191.13      194.26      5.07 o 
  -9   4   4        1.52        0.96      2.51 o 
  -8   4   4       61.43       62.16      2.69 o 
  -7   4   4      107.25      112.77      3.77 o 
  -6   4   4      124.80      118.48      9.86 o 
  -5   4   4      227.21      210.20      7.29 o 
  -4   4   4      829.44      750.64     15.09 o 
  -3   4   4        0.04        2.49      2.48 o 
  -2   4   4     1430.48     1456.58     17.12 o 
  -1   4   4      389.06      366.56      7.53 o 
   0   4   4     1052.63      990.75     16.78 o 
   1   4   4      285.34      289.85      8.32 o 
   2   4   4      292.42      277.86     21.70 o 
   3   4   4       38.13       40.68      2.41 o 
   4   4   4        0.47        3.42      2.22 o 
   5   4   4       38.56       41.98      4.17 o 
   6   4   4      312.14      318.55      7.53 o 
   7   4   4       63.08       70.35      4.89 o 
   8   4   4       37.76       44.28      2.99 o 
   9   4   4       13.40       22.58      4.75 o 
  10   4   4      747.90      755.63     16.08 o 
  -9   5   4       13.55       22.66      7.39 o 
  -8   5   4       57.59       58.94      3.53 o 
  -7   5   4       41.24       32.09      2.78 o 
  -6   5   4       39.29       45.94      4.97 o 
  -5   5   4        6.14        3.91      3.68 o 
  -4   5   4        0.17        0.32      2.62 o 
  -3   5   4     1241.32     1190.16     30.69 o 
  -2   5   4       59.96       69.70      2.43 o 
  -1   5   4        2.98        8.04      2.26 o 
   0   5   4        0.89        1.84      2.25 o 
   1   5   4      928.28      900.01     21.02 o 
   2   5   4      138.93      137.64      3.04 o 
   3   5   4       24.98       25.39      2.68 o 
   4   5   4       68.96       66.75      4.90 o 
   5   5   4       22.38       24.16      3.76 o 
   6   5   4      177.37      189.41      3.77 o 
   7   5   4      274.56      273.79      9.02 o 
   8   5   4       80.56       81.39      3.08 o 
  -7   6   4      370.62      372.71     16.62 o 
  -6   6   4      127.39      120.50      3.80 o 
  -5   6   4        0.76        1.32      2.79 o 
  -4   6   4      378.67      359.26      6.43 o 
  -3   6   4      107.49      120.21      2.92 o 
  -2   6   4      936.72      930.85     16.84 o 
  -1   6   4        1.80       -0.75      2.42 o 
   0   6   4      391.62      382.26      5.48 o 
   1   6   4       92.93       88.20      3.05 o 
   2   6   4      414.70      412.71      9.52 o 
   3   6   4       29.06       28.05      2.82 o 
   4   6   4        2.26        1.31      2.88 o 
   5   6   4       70.61       66.64      3.36 o 
   6   6   4       59.25       60.77      4.79 o 
 -13   0   5      122.72      134.72      7.59 o 
 -11   0   5      155.43      169.79      5.59 o 
  -9   0   5      789.63      775.55     26.32 o 
  -7   0   5     2837.64     2798.05     93.33 o 
  -5   0   5      583.08      581.55     15.04 o 
  -3   0   5      708.23      801.59     22.67 o 
  -1   0   5        2.10        3.82      3.12 o 
   1   0   5     7191.18     7558.04    148.81 o 
   3   0   5      786.58      764.73     10.35 o 
   5   0   5     3572.25     3603.38     71.80 o 
   7   0   5       56.70       50.04     10.20 o 
   9   0   5        0.00        2.36      7.73 o 
  11   0   5      114.11      129.17      5.14 o 
 -13   1   5       68.10       74.10      3.14 o 
 -12   1   5      261.17      282.53      7.65 o 
 -11   1   5        0.77        4.39      2.37 o 
 -10   1   5        0.00        8.58      2.49 o 
  -9   1   5      319.82      299.59      5.78 o 
  -8   1   5     3752.18     3646.28     96.43 o 
  -7   1   5        7.93       11.58      2.18 o 
  -6   1   5       77.43       89.35      2.22 o 
  -5   1   5      398.41      413.84      6.75 o 
  -4   1   5      824.05      841.38     54.82 o 
  -3   1   5      427.41      447.31     20.17 o 
  -2   1   5       13.49       17.23      2.29 o 
  -1   1   5      447.79      469.04      5.92 o 
   0   1   5      646.64      636.91     12.79 o 
   1   1   5      649.31      687.58     11.46 o 
   2   1   5     2113.18     2146.63     13.03 o 
   3   1   5       10.29        7.63      2.17 o 
   4   1   5      973.69      974.13      8.09 o 
   5   1   5      159.75      156.24      3.01 o 
   6   1   5     2209.93     2169.66     34.54 o 
   7   1   5       36.25       42.69      3.11 o 
   8   1   5       28.63       34.40      2.12 o 
   9   1   5       52.46       52.36      3.14 o 
  10   1   5       49.24       51.77      3.03 o 
  11   1   5        0.86        5.84      2.54 o 
  12   1   5      501.06      474.41      6.30 o 
 -12   2   5       51.89       43.16      2.87 o 
 -11   2   5      115.74      124.58      2.78 o 
 -10   2   5        0.81        5.32      2.57 o 
  -9   2   5      852.99      858.16     19.00 o 
  -8   2   5      255.00      254.37      4.23 o 
  -7   2   5     1834.49     1809.48     44.91 o 
  -6   2   5        0.00        1.70      2.06 o 
  -5   2   5     1411.44     1399.45     56.72 o 
  -4   2   5      184.25      211.72      3.20 o 
  -3   2   5      386.64      401.77      9.75 o 
  -2   2   5        6.96        5.05      2.53 o 
  -1   2   5      859.04      886.17     15.04 o 
   0   2   5        2.15        9.53      2.22 o 
   1   2   5     3324.99     3354.76     58.37 o 
   2   2   5      402.97      441.62      5.72 o 
   3   2   5       11.54       18.21      2.02 o 
   4   2   5       85.57       88.92      2.31 o 
   5   2   5     1436.69     1404.20     12.72 o 
   6   2   5      101.23      102.31      3.19 o 
   7   2   5      227.98      217.18      4.91 o 
   8   2   5       46.35       40.56      2.34 o 
   9   2   5       61.99       62.56      4.08 o 
  10   2   5       19.83       23.08      2.57 o 
  11   2   5      114.01      103.85      6.36 o 
 -12   3   5      216.21      215.86      6.77 o 
 -11   3   5       58.04       55.59      3.28 o 
 -10   3   5        7.82       10.13      3.23 o 
  -9   3   5       11.29       10.13      2.50 o 
  -8   3   5     2770.79     2683.75     53.08 o 
  -7   3   5       45.88       44.00      2.81 o 
  -6   3   5       43.53       48.92      2.48 o 
  -5   3   5      224.56      215.44      4.36 o 
  -4   3   5      678.65      710.91     13.38 o 
  -3   3   5      392.55      386.30      8.26 o 
  -2   3   5      136.89      139.32      4.41 o 
  -1   3   5      280.89      278.79      7.16 o 
   0   3   5      606.46      558.36     15.40 o 
   1   3   5      167.67      168.94      4.63 o 
   2   3   5      336.32      356.80      5.78 o 
   3   3   5      174.41      168.96      9.71 o 
   4   3   5     1326.63     1247.89     93.35 o 
   5   3   5       66.26       68.35      2.31 o 
   6   3   5      796.85      771.48     17.15 o 
   7   3   5      158.79      157.28      3.94 o 
   8   3   5      113.30      107.12      4.72 o 
   9   3   5      134.20      131.01      2.74 o 
  10   3   5       26.11       28.94      2.71 o 
 -10   4   5        7.38        8.42      2.92 o 
  -9   4   5      134.39      134.62      4.98 o 
  -8   4   5      123.16      125.64     10.75 o 
  -7   4   5     1205.12     1185.75     31.51 o 
  -6   4   5       11.84       10.82      3.13 o 
  -5   4   5       37.44       37.77      2.56 o 
  -4   4   5       41.60       46.03      2.33 o 
  -3   4   5      276.19      310.63      5.83 o 
  -2   4   5      147.56      144.87      3.67 o 
  -1   4   5      275.35      258.65      3.12 o 
   0   4   5       44.29       49.30      2.74 o 
   1   4   5     1367.79     1296.82     22.08 o 
   2   4   5      890.00      834.14     34.56 o 
   3   4   5      794.05      731.29     14.81 o 
   4   4   5       10.80        9.14      2.19 o 
   5   4   5     1376.08     1326.49     34.07 o 
   6   4   5      319.10      303.55      5.73 o 
   7   4   5      141.42      138.35      5.73 o 
   8   4   5        1.37        6.08      4.36 o 
   9   4   5        6.94        9.40      2.97 o 
  -9   5   5      150.00      143.43     10.59 o 
  -8   5   5      392.54      391.18     12.42 o 
  -7   5   5        2.81        7.05      2.60 o 
  -6   5   5       27.07       32.47      2.90 o 
  -5   5   5        0.60        1.43      2.54 o 
  -4   5   5       40.48       48.24      2.57 o 
  -3   5   5       16.61       17.31      2.50 o 
  -2   5   5        0.95        2.16      2.49 o 
  -1   5   5        5.29        9.77      2.66 o 
   0   5   5      685.14      672.72     11.14 o 
   1   5   5        8.60        6.22      2.81 o 
   2   5   5      141.23      138.37      7.92 o 
   3   5   5       24.24       19.36      2.61 o 
   4   5   5     1081.45     1076.82     18.44 o 
   5   5   5       16.54       20.94      2.94 o 
   6   5   5       75.35       81.33      2.97 o 
   7   5   5       47.37       43.45      4.34 o 
  -6   6   5       50.74       52.07      3.08 o 
  -5   6   5      126.02      133.82      4.01 o 
  -4   6   5       31.79       40.91      2.85 o 
  -3   6   5        7.24        9.93      2.96 o 
  -2   6   5       64.24       69.92      2.75 o 
  -1   6   5        1.67        3.29      2.98 o 
   0   6   5      226.08      239.46      5.99 o 
   1   6   5      485.78      489.84     32.69 o 
   2   6   5        3.82        6.67      3.15 o 
   3   6   5       45.71       42.26      2.96 o 
   4   6   5        1.51       10.41      5.47 o 
   5   6   5      495.14      477.72     13.79 o 
 -12   0   6      769.22      766.30     26.63 o 
 -10   0   6       82.06       77.00      5.83 o 
  -8   0   6      357.81      334.57      9.90 o 
  -6   0   6      557.74      554.89     14.57 o 
  -4   0   6      450.46      405.30      5.75 o 
  -2   0   6      257.61      277.54      4.21 o 
   0   0   6     1804.82     1717.27     43.02 o 
   2   0   6      586.46      601.95      6.63 o 
   4   0   6     1095.13     1157.05     19.20 o 
   6   0   6      125.97      111.72      4.78 o 
   8   0   6     3425.38     3471.27    122.56 o 
  10   0   6       23.68       29.51      4.46 o 
 -12   1   6       41.62       48.04      2.75 o 
 -11   1   6       75.14       71.30      2.73 o 
 -10   1   6        0.12        0.66      2.27 o 
  -9   1   6      572.70      558.30     12.46 o 
  -8   1   6       75.54       74.39      3.16 o 
  -7   1   6       23.90       24.88      2.33 o 
  -6   1   6      184.37      186.90      4.84 o 
  -5   1   6     1680.75     1642.07     30.00 o 
  -4   1   6       30.25       29.22      4.08 o 
  -3   1   6       44.29       35.43      2.21 o 
  -2   1   6      511.97      529.73      8.29 o 
  -1   1   6     2592.78     2547.27     41.88 o 
   0   1   6       71.56       79.05      2.35 o 
   1   1   6       10.09       18.27      2.12 o 
   2   1   6      347.13      346.00      4.42 o 
   3   1   6       35.43       48.11      2.28 o 
   4   1   6      184.49      199.41      3.33 o 
   5   1   6      475.91      488.67      9.68 o 
   6   1   6      155.12      143.50      2.40 o 
   7   1   6      223.14      240.05      4.23 o 
   8   1   6      120.94      116.40      4.79 o 
   9   1   6     1511.89     1441.33     25.50 o 
  10   1   6        0.53        0.20      3.30 o 
  11   1   6      103.38      106.69      2.92 o 
 -12   2   6      221.47      226.60      3.64 o 
 -11   2   6        0.29        0.11      2.42 o 
 -10   2   6       73.51       76.06      2.77 o 
  -9   2   6       77.72       71.58      3.63 o 
  -8   2   6        2.70        7.83      2.45 o 
  -7   2   6        2.10        5.27      2.05 o 
  -6   2   6      190.99      169.71     12.44 o 
  -5   2   6       77.36       74.83      2.64 o 
  -4   2   6     1648.41     1551.55     27.96 o 
  -3   2   6        3.57        6.39      2.24 o 
  -2   2   6      117.66      115.72      5.50 o 
  -1   2   6      263.76      279.34      5.51 o 
   0   2   6     3559.48     3461.92     67.16 o 
   1   2   6      335.44      331.80      7.36 o 
   2   2   6      289.28      282.10      4.05 o 
   3   2   6       55.18       61.75      2.15 o 
   4   2   6       24.61       31.70      2.12 o 
   5   2   6      107.09       94.66      2.33 o 
   6   2   6      160.99      160.65      2.82 o 
   7   2   6       70.41       69.84      2.27 o 
   8   2   6     1002.73      982.01     14.10 o 
   9   2   6        0.40        1.81      3.43 o 
  10   2   6       39.71       39.22      3.05 o 
  11   2   6      134.85      122.23      2.82 o 
 -11   3   6       33.94       40.07      2.90 o 
 -10   3   6       12.96       14.19      2.53 o 
  -9   3   6      141.99      144.51      4.68 o 
  -8   3   6       52.74       55.58      4.23 o 
  -7   3   6       80.17       85.69      2.72 o 
  -6   3   6       24.85       23.36      2.44 o 
  -5   3   6     1836.99     1703.62     27.95 o 
  -4   3   6       58.11       63.00      2.56 o 
  -3   3   6      655.23      659.81     14.25 o 
  -2   3   6        0.22        4.51      2.59 o 
  -1   3   6     2648.72     2591.28     48.90 o 
   0   3   6      304.58      289.42      5.30 o 
   1   3   6      490.74      489.50     11.12 o 
   2   3   6        0.42        2.43      2.09 o 
   3   3   6       31.11       30.07      2.17 o 
   4   3   6       60.80       53.86      2.29 o 
   5   3   6        6.34        7.47      2.41 o 
   6   3   6      111.01      101.41      2.33 o 
   7   3   6      165.65      160.97      5.24 o 
   8   3   6       15.44       15.40      2.40 o 
   9   3   6      510.72      499.77      8.04 o 
  10   3   6       12.90       13.79      3.47 o 
 -10   4   6       87.28       92.96      2.90 o 
  -9   4   6        4.37        1.90      2.74 o 
  -8   4   6        0.67        4.97      2.72 o 
  -7   4   6       13.29       15.36      2.45 o 
  -6   4   6       63.79       55.70      2.78 o 
  -5   4   6       21.46       20.77      2.93 o 
  -4   4   6     1060.78     1041.80     20.19 o 
  -3   4   6        0.13        1.78      2.43 o 
  -2   4   6       44.09       35.97      2.48 o 
  -1   4   6        0.00        1.51      2.88 o 
   0   4   6     1436.57     1430.20     36.22 o 
   1   4   6      238.10      222.81      6.34 o 
   2   4   6        8.88       17.02      3.11 o 
   3   4   6       54.13       46.47      4.43 o 
   4   4   6       69.44       74.16      2.65 o 
   5   4   6       19.96       27.90      3.35 o 
   6   4   6        5.19       -0.19      2.66 o 
   7   4   6        8.90       10.61      2.87 o 
   8   4   6      860.15      837.86     19.99 o 
   9   4   6       63.49       69.26      3.09 o 
  -8   5   6      260.17      252.39      5.87 o 
  -7   5   6       39.38       37.72      2.85 o 
  -6   5   6       24.14       29.44      2.97 o 
  -5   5   6      351.78      324.42      9.37 o 
  -4   5   6       16.80       29.05      3.15 o 
  -3   5   6      222.72      225.60      5.01 o 
  -2   5   6        0.62        3.82      3.09 o 
  -1   5   6      516.93      503.61      9.54 o 
   0   5   6       23.59       28.76      2.69 o 
   1   5   6       29.97       33.83      3.17 o 
   2   5   6       10.66        6.52      2.52 o 
   3   5   6        0.80        3.03      2.43 o 
   4   5   6        0.11        2.24      2.62 o 
   5   5   6      233.95      237.93      8.64 o 
   6   5   6        2.96       -3.12      3.14 o 
   7   5   6      118.30      126.58      4.56 o 
  -5   6   6       71.93       83.85      4.29 o 
  -4   6   6      620.28      617.92     12.74 o 
  -3   6   6       15.39       18.91      3.48 o 
  -2   6   6       26.99       27.56      2.96 o 
  -1   6   6       28.75       38.63      5.64 o 
   0   6   6      506.06      512.61      8.05 o 
   1   6   6       62.72       65.48      2.81 o 
   2   6   6        1.77        0.74      3.26 o 
   3   6   6       35.96       40.86      3.80 o 
   4   6   6       25.97       29.69      4.91 o 
 -11   0   7        2.16       14.84      4.07 o 
  -9   0   7     1711.07     1626.50     55.84 o 
  -7   0   7        0.64        2.34      4.07 o 
  -5   0   7      272.94      298.17      9.15 o 
  -3   0   7      676.32      723.30     17.06 o 
  -1   0   7      621.58      623.69     14.79 o 
   1   0   7        0.27        3.51      2.86 o 
   3   0   7     2477.27     2460.33     17.79 o 
   5   0   7      126.34      110.49      5.98 o 
   7   0   7      198.72      205.61     10.44 o 
   9   0   7      149.91      150.16      8.23 o 
 -12   1   7       73.93       86.69      4.36 o 
 -11   1   7       49.91       46.99      2.77 o 
 -10   1   7      229.01      230.60      4.07 o 
  -9   1   7       44.06       43.52      2.41 o 
  -8   1   7      924.52      928.95     20.02 o 
  -7   1   7      174.54      179.65      3.65 o 
  -6   1   7      675.27      690.80     15.65 o 
  -5   1   7      135.75      108.54      8.08 o 
  -4   1   7       48.88       60.66      5.37 o 
  -3   1   7      140.81      142.63      3.00 o 
  -2   1   7       78.16       87.70      2.56 o 
  -1   1   7      147.95      137.43      4.65 o 
   0   1   7     2119.45     2085.49     37.94 o 
   1   1   7       63.93       52.50      2.48 o 
   2   1   7     1344.10     1372.26     15.89 o 
   3   1   7        0.48       -1.46      1.99 o 
   4   1   7     1035.23      964.91     12.22 o 
   5   1   7       39.64       36.73      2.53 o 
   6   1   7        1.42        5.72      2.29 o 
   7   1   7        2.49       -2.29      2.29 o 
   8   1   7        7.89       11.14      3.22 o 
   9   1   7       11.81       19.02      2.37 o 
  10   1   7       45.19       52.31      4.09 o 
 -12   2   7        8.11        6.06      3.05 o 
 -11   2   7       11.30       13.34      2.70 o 
 -10   2   7        0.02        2.27      2.34 o 
  -9   2   7      911.24      880.16     10.78 o 
  -8   2   7       30.49       33.99      2.23 o 
  -7   2   7      143.63      142.01     12.62 o 
  -6   2   7      123.32      111.94      3.34 o 
  -5   2   7      164.17      173.26      4.20 o 
  -4   2   7       60.23       45.08      2.62 o 
  -3   2   7        3.86        0.80      2.49 o 
  -2   2   7       66.65       57.55      2.96 o 
  -1   2   7      564.41      566.35     11.49 o 
   0   2   7      274.69      247.14      3.79 o 
   1   2   7      609.83      611.74     12.27 o 
   2   2   7       48.14       44.93      2.31 o 
   3   2   7     1788.55     1731.82     27.34 o 
   4   2   7       64.49       62.65      2.29 o 
   5   2   7      524.24      501.72      7.51 o 
   6   2   7        0.19        3.29      2.86 o 
   7   2   7      116.08      119.18      2.88 o 
   8   2   7        7.77        4.71      2.86 o 
   9   2   7       47.30       49.74      2.58 o 
  10   2   7       45.95       49.56      2.72 o 
 -11   3   7       24.44       29.20      2.70 o 
 -10   3   7      552.91      551.72     15.78 o 
  -9   3   7       72.06       67.41      6.77 o 
  -8   3   7      516.49      493.54     16.18 o 
  -7   3   7       31.97       23.82      2.68 o 
  -6   3   7      967.56      952.95     17.87 o 
  -5   3   7       36.51       30.62      2.54 o 
  -4   3   7       85.98       97.96      2.66 o 
  -3   3   7      163.57      161.62      3.58 o 
  -2   3   7        1.99       -2.44      2.44 o 
  -1   3   7      191.29      183.20      6.47 o 
   0   3   7      952.68      954.70     25.48 o 
   1   3   7      227.16      223.10      5.91 o 
   2   3   7      674.85      641.86     10.65 o 
   3   3   7        0.68        3.59      2.24 o 
   4   3   7      843.25      853.24     15.47 o 
   5   3   7        1.00        1.06      2.53 o 
   6   3   7       16.90       16.24      2.62 o 
   7   3   7       13.26        5.18      2.48 o 
   8   3   7        2.94        6.79      2.61 o 
   9   3   7        1.45        3.45      3.24 o 
  -9   4   7      949.10      931.77     11.12 o 
  -8   4   7        1.05       -0.48      2.54 o 
  -7   4   7       65.90       69.20      5.21 o 
  -6   4   7       29.62       18.94      2.79 o 
  -5   4   7      509.76      520.09      5.98 o 
  -4   4   7       57.22       52.05      3.08 o 
  -3   4   7       12.15        9.77      4.72 o 
  -2   4   7       27.02       25.94      2.92 o 
  -1   4   7      134.66      127.54      3.83 o 
   0   4   7        2.24        5.61      3.43 o 
   1   4   7        2.81        8.55      2.62 o 
   2   4   7       85.20       84.66      2.53 o 
   3   4   7      951.25      908.26     18.09 o 
   4   4   7       30.29       30.80      2.74 o 
   5   4   7       14.34       14.17      2.28 o 
   6   4   7       23.06       29.01      3.18 o 
   7   4   7       76.42       72.86      2.81 o 
   8   4   7       79.04       70.35      3.12 o 
  -7   5   7       27.47       35.92      3.94 o 
  -6   5   7      275.12      297.23      4.01 o 
  -5   5   7      113.83      113.09      3.01 o 
  -4   5   7       19.54       27.63      3.08 o 
  -3   5   7        0.47        4.74      2.58 o 
  -2   5   7       13.17       15.07      2.82 o 
  -1   5   7      262.51      260.56      8.31 o 
   0   5   7      313.06      323.52     11.73 o 
   1   5   7       36.49       32.81      3.25 o 
   2   5   7      330.89      318.60      7.90 o 
   3   5   7        2.02        6.44      2.54 o 
   4   5   7      295.62      288.25      8.40 o 
   5   5   7        6.05       11.54      2.86 o 
   6   5   7       72.63       64.51      3.70 o 
  -4   6   7       30.62       35.71      4.90 o 
  -3   6   7        4.45       11.62      3.76 o 
  -2   6   7      129.83      136.45      3.36 o 
  -1   6   7      220.67      227.08      7.85 o 
   0   6   7      140.30      153.96      3.28 o 
   1   6   7       15.64       15.38      4.32 o 
   2   6   7       94.24      100.32      4.71 o 
 -12   0   8       23.28       35.41      3.61 o 
 -10   0   8      121.39      122.39      7.15 o 
  -8   0   8       59.67       49.08      3.24 o 
  -6   0   8     2471.82     2418.77     77.78 o 
  -4   0   8      148.25      130.20      6.00 o 
  -2   0   8     2848.13     2869.65     82.44 o 
   0   0   8     1161.66     1165.50     32.22 o 
   2   0   8        0.07        3.40      2.85 o 
   4   0   8      282.40      270.23      6.23 o 
   6   0   8     1009.82     1055.53     19.39 o 
   8   0   8      239.04      238.48      4.19 o 
  10   0   8      792.23      766.68     18.84 o 
 -11   1   8       91.49       98.43      4.36 o 
 -10   1   8        6.25        8.56      2.38 o 
  -9   1   8        0.04       -1.52      2.43 o 
  -8   1   8       28.81       31.07      2.32 o 
  -7   1   8      189.01      190.91      4.15 o 
  -6   1   8        0.95        3.05      2.17 o 
  -5   1   8     1691.32     1515.92    113.22 o 
  -4   1   8      173.75      166.65      7.16 o 
  -3   1   8      470.44      483.45      6.24 o 
  -2   1   8       13.47       15.52      2.44 o 
  -1   1   8     3459.39     3427.69     48.28 o 
   0   1   8      292.44      274.94      5.17 o 
   1   1   8       97.23       84.62      2.21 o 
   2   1   8        7.51        9.50      2.22 o 
   3   1   8       34.51       47.00      2.19 o 
   4   1   8       35.74       33.24      3.06 o 
   5   1   8      252.96      256.53      5.74 o 
   6   1   8       25.17       23.30      2.91 o 
   7   1   8     1152.30     1156.55     19.87 o 
   8   1   8        0.23        1.98      2.69 o 
   9   1   8       77.22       88.32      4.26 o 
  10   1   8       12.15       13.39      2.79 o 
 -11   2   8        9.50        9.69      2.86 o 
 -10   2   8       95.10      101.66      2.79 o 
  -9   2   8        2.14        0.20      3.36 o 
  -8   2   8       29.34       26.96      2.65 o 
  -7   2   8        2.58        3.29      3.40 o 
  -6   2   8     1705.41     1629.33     22.61 o 
  -5   2   8       65.14       68.77      2.63 o 
  -4   2   8        9.55        8.34      2.80 o 
  -3   2   8       26.18       32.44      2.60 o 
  -2   2   8     2268.46     2232.68     32.86 o 
  -1   2   8       75.96       77.20      2.97 o 
   0   2   8       85.10       88.45      2.48 o 
   1   2   8       16.26       11.99      2.91 o 
   2   2   8       75.46       62.27      2.36 o 
   3   2   8       42.96       32.09      2.76 o 
   4   2   8       39.05       41.89      2.31 o 
   5   2   8        0.81        4.74      2.27 o 
   6   2   8      267.19      279.84      3.94 o 
   7   2   8       38.30       39.65      2.67 o 
   8   2   8      639.43      634.85      8.60 o 
   9   2   8       12.21       15.65      2.79 o 
 -10   3   8       42.92       47.11      3.06 o 
  -9   3   8       13.83       15.57      2.56 o 
  -8   3   8       96.61      103.02      2.92 o 
  -7   3   8      238.30      222.35      3.27 o 
  -6   3   8       30.35       35.63      2.60 o 
  -5   3   8      860.60      833.16     14.67 o 
  -4   3   8       76.71       74.65      4.38 o 
  -3   3   8      691.95      666.43     10.41 o 
  -2   3   8       80.35       73.36      3.31 o 
  -1   3   8     1661.44     1647.69     32.93 o 
   0   3   8        2.02        5.33      2.54 o 
   1   3   8      278.34      269.20      5.35 o 
   2   3   8      405.26      385.04      4.59 o 
   3   3   8       23.87       32.15      2.56 o 
   4   3   8       62.96       65.73      2.98 o 
   5   3   8       18.00       18.53      2.32 o 
   6   3   8      111.36      109.83      3.33 o 
   7   3   8      794.85      797.88     10.08 o 
   8   3   8       62.72       64.84      6.66 o 
  -9   4   8       17.50       13.92      2.90 o 
  -8   4   8        6.14        9.48      3.24 o 
  -7   4   8        0.12        5.82      2.96 o 
  -6   4   8      547.68      525.56      9.43 o 
  -5   4   8       35.79       32.97      2.74 o 
  -4   4   8        5.87        6.00      2.75 o 
  -3   4   8       26.33       27.59      2.62 o 
  -2   4   8      948.92      955.80     17.20 o 
  -1   4   8        9.32       15.79      2.83 o 
   0   4   8       33.03       27.18      3.08 o 
   1   4   8       30.99       32.02      2.73 o 
   2   4   8        0.96        4.52      3.00 o 
   3   4   8        4.66        8.37      2.68 o 
   4   4   8       36.85       43.42      2.56 o 
   5   4   8       24.26       21.03      3.75 o 
   6   4   8      359.76      361.69     11.35 o 
   7   4   8       10.41       19.75      3.10 o 
  -6   5   8       38.56       40.26      3.04 o 
  -5   5   8      161.17      167.62      3.06 o 
  -4   5   8       43.54       44.82      3.15 o 
  -3   5   8       94.78       92.98      4.55 o 
  -2   5   8       38.38       40.97      3.05 o 
  -1   5   8      140.33      142.20      5.69 o 
   0   5   8      112.28      124.59      3.30 o 
   1   5   8       22.96       28.08      3.37 o 
   2   5   8        9.05       11.61      3.17 o 
   3   5   8      219.45      201.73     16.67 o 
   4   5   8        5.84       10.80      2.71 o 
 -11   0   9      260.80      263.93     21.81 o 
  -9   0   9      149.00      141.69      5.82 o 
  -7   0   9      953.87      951.94     26.82 o 
  -5   0   9       41.11       50.09      3.99 o 
  -3   0   9      277.73      275.75      6.46 o 
  -1   0   9       73.95       75.51      5.39 o 
   1   0   9     2498.17     2501.68     70.69 o 
   3   0   9       98.51       83.23      6.06 o 
   5   0   9      450.71      458.32     12.91 o 
   7   0   9        2.51        0.85      3.72 o 
   9   0   9        1.00       12.37     13.29 o 
 -11   1   9       86.66       81.08      3.17 o 
 -10   1   9      279.37      279.47      4.79 o 
  -9   1   9       62.90       63.41      2.99 o 
  -8   1   9      175.47      179.91      4.25 o 
  -7   1   9      142.14      130.36      3.31 o 
  -6   1   9      155.05      151.04     11.18 o 
  -5   1   9      118.84      105.89      8.10 o 
  -4   1   9       59.48       59.12      2.66 o 
  -3   1   9      121.22      115.21      2.48 o 
  -2   1   9      276.89      263.06      5.17 o 
  -1   1   9      217.71      204.10     16.01 o 
   0   1   9       65.49       77.43      4.05 o 
   1   1   9      107.48      102.50      3.14 o 
   2   1   9     2272.36     2264.24     39.01 o 
   3   1   9       73.33       65.42      2.46 o 
   4   1   9      104.21      111.95      4.33 o 
   5   1   9       25.56       31.67      2.39 o 
   6   1   9      290.83      282.95      6.42 o 
   7   1   9       18.76       23.55      2.59 o 
   8   1   9      169.15      166.67      4.41 o 
   9   1   9        4.25        6.50      2.76 o 
 -10   2   9       23.26       28.65      3.28 o 
  -9   2   9       42.40       36.94      4.25 o 
  -8   2   9        0.02        6.02      2.62 o 
  -7   2   9      670.55      659.25      6.65 o 
  -6   2   9      365.30      342.39      6.71 o 
  -5   2   9       45.46       50.58      3.52 o 
  -4   2   9        7.86        2.93      2.70 o 
  -3   2   9      117.52      118.33      5.00 o 
  -2   2   9      456.48      416.28      6.30 o 
  -1   2   9      527.03      514.47      6.81 o 
   0   2   9        4.95        4.06      2.54 o 
   1   2   9     1497.63     1469.91     22.27 o 
   2   2   9      112.99      102.73      3.42 o 
   3   2   9      382.56      378.94      5.65 o 
   4   2   9       92.63       92.89      3.22 o 
   5   2   9      221.39      224.14      3.77 o 
   6   2   9       19.12       22.79      3.33 o 
   7   2   9        3.15        2.08      2.43 o 
   8   2   9       21.44       27.08      3.20 o 
  -9   3   9        7.10        4.90      2.83 o 
  -8   3   9      422.85      405.52      7.55 o 
  -7   3   9        7.27        2.39      2.74 o 
  -6   3   9      204.45      209.28      4.08 o 
  -5   3   9       35.29       30.44      3.13 o 
  -4   3   9       22.96       29.98      2.89 o 
  -3   3   9        1.44        4.54      2.57 o 
  -2   3   9      182.74      184.22      4.43 o 
  -1   3   9      200.14      187.67      3.08 o 
   0   3   9        0.85        4.06      4.27 o 
   1   3   9        0.22        0.08      2.74 o 
   2   3   9     1433.80     1403.78     23.42 o 
   3   3   9       19.85       18.58      2.51 o 
   4   3   9        0.02        1.93      3.13 o 
   5   3   9       74.88       72.47      2.62 o 
   6   3   9      173.95      174.77      4.40 o 
   7   3   9        2.31        6.28      2.95 o 
  -8   4   9       82.26       89.59      3.19 o 
  -7   4   9      798.86      796.88      8.37 o 
  -6   4   9       99.93      104.45      3.00 o 
  -5   4   9        3.65        1.26      4.11 o 
  -4   4   9       12.43       15.37      3.41 o 
  -3   4   9        4.28        7.59      2.72 o 
  -2   4   9       35.57       42.87      2.76 o 
  -1   4   9      210.19      218.05      4.94 o 
   0   4   9        8.98       16.47      3.66 o 
   1   4   9      366.02      359.46     10.29 o 
   2   4   9       30.17       38.38      5.11 o 
   3   4   9      238.13      256.02      5.57 o 
   4   4   9       50.03       53.27      3.52 o 
   5   4   9       26.16       28.49      2.89 o 
   6   4   9       21.34       21.27      2.91 o 
  -5   5   9       34.39       38.55      4.12 o 
  -4   5   9       18.48       18.44      2.88 o 
  -3   5   9       55.18       63.68      3.20 o 
  -2   5   9       62.33       63.42      3.04 o 
  -1   5   9      100.41       93.98      3.43 o 
   0   5   9        1.00        6.36      2.80 o 
   1   5   9       49.44       50.80      3.82 o 
   2   5   9      399.11      396.71      4.44 o 
   3   5   9        0.02        7.32      3.69 o 
 -10   0  10        0.17        1.48      5.11 o 
  -8   0  10      106.94      105.32      3.70 o 
  -6   0  10      933.76      910.52     21.06 o 
  -4   0  10      863.34      876.00     23.94 o 
  -2   0  10     1792.88     1766.47     37.88 o 
   0   0  10      114.70      108.83      5.10 o 
   2   0  10        8.46        2.04      6.10 o 
   4   0  10      650.78      627.76     11.66 o 
   6   0  10      337.66      360.68     12.91 o 
   8   0  10      245.24      237.56      4.27 o 
 -10   1  10       48.52       59.45      3.75 o 
  -9   1  10       29.89       33.69      2.95 o 
  -8   1  10        1.98        6.68      2.55 o 
  -7   1  10      987.72      905.21     61.20 o 
  -6   1  10      141.16      129.93     10.80 o 
  -5   1  10        2.63       10.57      2.44 o 
  -4   1  10        8.47        7.90      2.83 o 
  -3   1  10     1277.26     1288.82     21.56 o 
  -2   1  10      127.71      123.77      2.63 o 
  -1   1  10      195.74      200.25     15.72 o 
   0   1  10        1.95        2.37      2.91 o 
   1   1  10       30.53       32.19      3.11 o 
   2   1  10       95.17       88.93      2.58 o 
   3   1  10       31.81       29.47      2.86 o 
   4   1  10        6.09        8.42      2.41 o 
   5   1  10      674.07      684.87      8.31 o 
   6   1  10       35.80       33.52      2.64 o 
   7   1  10      116.18      123.36      3.28 o 
   8   1  10       17.24       18.16      3.21 o 
  -9   2  10        1.81        5.10      2.73 o 
  -8   2  10       51.77       57.88      2.82 o 
  -7   2  10        0.14        6.77      3.11 o 
  -6   2  10      530.83      508.11     16.34 o 
  -5   2  10        2.06        9.51      2.50 o 
  -4   2  10      590.37      568.00      7.66 o 
  -3   2  10       22.92       26.58      2.46 o 
  -2   2  10      625.32      634.51      5.25 o 
  -1   2  10        4.85        6.34      3.01 o 
   0   2  10      101.08       95.83      2.70 o 
   1   2  10      186.81      172.36      4.70 o 
   2   2  10      168.57      168.70      3.13 o 
   3   2  10       70.93       78.91      2.59 o 
   4   2  10      270.73      265.74      6.59 o 
   5   2  10       95.89       94.48      3.64 o 
   6   2  10      796.11      813.31     14.80 o 
   7   2  10       13.97       16.49      2.66 o 
  -8   3  10       31.73       36.03      5.59 o 
  -7   3  10      510.70      490.11     18.08 o 
  -6   3  10        9.39        8.26      2.72 o 
  -5   3  10       84.31       84.93      5.18 o 
  -4   3  10       10.08       13.09      4.32 o 
  -3   3  10      896.07      899.82      9.92 o 
  -2   3  10       92.44       94.21      3.49 o 
  -1   3  10        0.00       -2.95      2.95 o 
   0   3  10       72.95       73.79      3.71 o 
   1   3  10       15.98       18.94      3.75 o 
   2   3  10       31.61       33.44      2.72 o 
   3   3  10       15.68       18.07      2.47 o 
   4   3  10      151.99      148.13      2.85 o 
   5   3  10      544.94      575.57      5.35 o 
   6   3  10        3.42        7.44      3.00 o 
  -6   4  10      123.82      126.64      6.02 o 
  -5   4  10       23.13       30.23      3.23 o 
  -4   4  10      479.93      481.65      6.53 o 
  -3   4  10        9.38       15.03      4.12 o 
  -2   4  10      197.65      208.13      4.40 o 
  -1   4  10        2.93       -1.30      3.38 o 
   0   4  10      124.44      126.89      3.75 o 
   1   4  10       17.42       14.59      3.43 o 
   2   4  10       75.96       73.63      3.18 o 
   3   4  10       89.60       99.74      5.11 o 
   4   4  10       80.72       84.15      5.32 o 
  -9   0  11      583.60      587.59     19.81 o 
  -7   0  11      328.27      352.91     14.64 o 
  -5   0  11       21.54       27.79      3.40 o 
  -3   0  11        3.04        6.35      3.51 o 
  -1   0  11      235.74      241.24      4.26 o 
   1   0  11     1166.19     1152.32     37.88 o 
   3   0  11      414.99      388.97     12.24 o 
   5   0  11      221.68      213.72      4.10 o 
  -9   1  11       11.22       10.54      4.09 o 
  -8   1  11      939.09      920.80     74.42 o 
  -7   1  11        2.48        3.07      2.70 o 
  -6   1  11       37.43       41.38      2.38 o 
  -5   1  11       44.47       48.39      2.71 o 
  -4   1  11       23.82       23.80      3.56 o 
  -3   1  11        6.18        6.73      3.99 o 
  -2   1  11        1.94        9.76      3.73 o 
  -1   1  11       62.52       64.14      6.21 o 
   0   1  11     1106.68     1092.55     13.51 o 
   1   1  11       13.69       24.02      2.44 o 
   2   1  11       28.84       32.25      2.74 o 
   3   1  11       63.05       63.60      2.35 o 
   4   1  11      346.47      351.66      3.21 o 
   5   1  11        0.68        8.47      2.68 o 
   6   1  11       10.22       16.39      2.69 o 
  -8   2  11        2.26        6.51      2.69 o 
  -7   2  11      111.42      124.16      3.20 o 
  -6   2  11        0.38       17.44      7.27 o 
  -5   2  11       29.50       26.65      3.29 o 
  -4   2  11       12.23        8.38      2.87 o 
  -3   2  11       94.71       95.76      3.98 o 
  -2   2  11        0.04        2.69      3.39 o 
  -1   2  11       84.92       96.58      2.80 o 
   0   2  11       24.50       26.58      2.58 o 
   1   2  11     1079.93     1064.53     21.51 o 
   2   2  11       18.88       25.89      2.50 o 
   3   2  11      187.15      180.44      5.12 o 
   4   2  11        1.80        0.87      2.59 o 
   5   2  11      124.11      127.15      3.29 o 
   6   2  11        5.01        1.53      3.23 o 
  -7   3  11       58.14       57.04      3.19 o 
  -6   3  11       35.41       42.31      3.71 o 
  -5   3  11        8.83        8.46      2.89 o 
  -4   3  11       35.59       38.69      2.88 o 
  -3   3  11        8.51        8.45      2.94 o 
  -2   3  11       24.01       30.03      3.62 o 
  -1   3  11       39.95       37.72      2.75 o 
   0   3  11      911.14      946.16     22.08 o 
   1   3  11        2.64        9.05      2.95 o 
   2   3  11       86.43       93.05      3.05 o 
   3   3  11       65.89       56.71      4.12 o 
   4   3  11      290.48      292.85      5.05 o 
  -4   4  11        7.02       16.52      5.27 o 
  -3   4  11       85.00       78.80      3.83 o 
  -2   4  11       47.49       58.35      5.35 o 
  -1   4  11       59.37       65.33      3.18 o 
   0   4  11        6.97        8.06      2.98 o 
   1   4  11      659.20      664.95      8.74 o 
   2   4  11       12.53       19.07      2.92 o 
  -8   0  12       98.62       92.35      5.21 o 
  -6   0  12      217.04      241.35      5.55 o 
  -4   0  12      310.31      308.86     10.66 o 
  -2   0  12       42.51       50.85      3.78 o 
   0   0  12       18.29       21.46      4.61 o 
   2   0  12       17.82       19.29      3.78 o 
   4   0  12      523.96      513.05      9.65 o 
  -7   1  12       73.08       67.46      3.51 o 
  -6   1  12        0.22        0.12      2.78 o 
  -5   1  12      594.87      616.20      9.88 o 
  -4   1  12       43.16       46.53      2.98 o 
  -3   1  12       27.17       29.05      2.68 o 
  -2   1  12        3.18        1.32      2.87 o 
  -1   1  12      116.10      117.24      5.56 o 
   0   1  12       59.54       57.83      2.71 o 
   1   1  12      148.30      144.09      2.69 o 
   2   1  12       10.75        9.45      2.64 o 
   3   1  12      271.41      273.68      7.60 o 
   4   1  12       15.65       24.83      3.15 o 
   5   1  12      332.36      335.93      4.11 o 
  -7   2  12        0.65       10.03      4.45 o 
  -6   2  12      122.88      128.52      4.19 o 
  -5   2  12        0.97       -2.96      2.96 o 
  -4   2  12      306.15      325.67      3.67 o 
  -3   2  12        8.83       14.44      2.86 o 
  -2   2  12       17.76       20.10      2.85 o 
  -1   2  12        7.53       12.14      3.09 o 
   0   2  12        0.56        4.98      2.72 o 
   1   2  12        0.24       -0.73      2.67 o 
   2   2  12        9.40       16.96      3.07 o 
   3   2  12       38.95       37.37      2.91 o 
   4   2  12      594.19      604.34     12.73 o 
  -5   3  12      584.15      584.32     15.78 o 
  -4   3  12       42.08       43.91      3.06 o 
  -3   3  12       28.67       31.29      2.90 o 
  -2   3  12        3.18       12.04      5.59 o 
  -1   3  12      136.49      140.43      6.52 o 
   0   3  12        1.53        0.88      3.32 o 
   1   3  12       50.40       54.31      3.37 o 
   2   3  12       13.01       14.41      2.94 o 
  -5   0  13        2.94        4.88      3.75 o 
  -3   0  13       31.34       37.19      4.74 o 
  -1   0  13      411.03      444.46      8.75 o 
   1   0  13        0.59        3.76      5.25 o 
   3   0  13      196.80      191.78      6.70 o 
  -5   1  13       45.74       44.75      2.73 o 
  -4   1  13       16.02       14.32      2.90 o 
  -3   1  13       56.85       58.25      2.71 o 
  -2   1  13      129.85      137.39      3.48 o 
  -1   1  13       46.55       41.94      2.88 o 
   0   1  13      457.42      462.11     31.26 o 
   1   1  13      124.41      124.31      3.13 o 
   2   1  13      196.81      191.11      4.28 o 
  -4   2  13       85.11       91.25      5.77 o 
  -3   2  13        3.03        8.93      3.25 o 
  -2   2  13       10.76       11.87      3.17 o 
  -1   2  13      572.21      576.01     14.51 o 
   0   2  13       64.67       63.40      2.95 o 
   1   2  13       10.42       16.89      3.08 o 
                                                 
